# Supplementary material for: Elevational shifts in reproductive ecology indicate the climate response of a model chasmophyte, Rainer’s bellflower (Campanula raineri)
Source: Ann Bot. 2024 Sep 30;135(1-2):181–98. doi: 10.1093/aob/mcae164 (PMC11805931; doi:10.1093/aob/mcae164)
Supplement: mcae164_suppl_Supplementary_Data [file mcae164_suppl_supplementary_data.zip]

Archive with 6 entries (6 files):
- aob-24018-s06.docx
- aob-24018-s01.docx
- aob-24018-s02.docx
- aob-24018-s03.docx
- aob-24018-s04.tif
- aob-24018-s05.docx
